# Supplementary material for: Development and Pilot Evaluation of a Wearable 12-Lead ECG System for Multilead Feature Analysis in Individuals with Different Glycemic Status
Source: Sensors (Basel). 2026 Mar 4;26(5):1598. doi: 10.3390/s26051598 (PMC12987027; doi:10.3390/s26051598)
Supplement: Supplementary file 1 [file sensors-26-01598-s001.zip]

Archive with 1 entries (1 files):
- sensors-4157356-supplementary.pdf
